# Supplementary material for: Effects of combined physical education and nutritional programs on schoolchildren’s healthy habits
Source: PeerJ. 2016 Apr 11;4:e1880. doi: 10.7717/peerj.1880 (PMC4830254; doi:10.7717/peerj.1880)
Supplement: Data S1 [file peerj-04-1880-s001.xlsx]

## Sheet: 230
CODE	Grade	Age	Gender	Group	%FM_PRE	%FM_POST	Weight_PRE	Weight_POST	Height_PRE	Height_POST	BMI_PRE	BMI_POST	BMI-z score PRE	BMI-z score POST	Lean_Mass_PRE_Kg	Lean_Mass_POST	PA_PRE	PA_POST	Sedentary_Time_PRE	Sedentary_Time_POST	Pasta_rice_PRE	Pasta_rice_POST	Bread_PRE	Bread_POST	Potatoes_PRE	Potatoes_POST	Legumes_PRE	Legumes_POST	Vegetables_PRE	Vegetlables_POST	Meat_PRE	Meat_POST	Fish_PRE	Fish_POST	Eggs_PRE	Eggs_POST	Cold cuts_PRE	Cold cuts_POST	Fruit_PRE	Fruit_POST	Sweet_PRE	Sweet_POST	Drinks_PRE	Drinks_POST	Milk_PRE	Milk_POST	Dairy product_PRE	Dairy product_POST	Snak_PRE
1	3A	8	F	Experimental_1	22.9	22.2	32.7	32.4	137	137	17.4	17.3	0.68	0.48	25.2	25.2	1.56	3.21	480	720	5	6	7	2	3	2	4	4	4	4	5	3	5	2	2	2	2	1	2	7	5	6	7	6	2	5	6	2	6
2	3A	8	F	Experimental_1	11.6	20.4	22.5	27	128	130	13.7	16	-0.98	-0.21	19.9	21.5	2.95	2.91	780	580	6	6	7	5	3	4	3	4	7	5	5	2	2	2	2	2	3	1	5	6	2	2	2	2	2	7	2	3	1
3	3A	8	M	Experimental_1	11.6	12.1	29.2	28.9	130	130	17.3	17.1			25.8	25.4	2.34	3.39	530	790	5	6	5	5	5	3	5	4	3	5	3	2	3	3	3	2	3	1	2	6	6	2	5	2	3	6	5	3	3
4	3A	8	M	Experimental_1	6.3	4.5	22.4	22.3	122	122	15	15	-0.57	-0.81	21	21.3	2	2.82	470	830	7	6	7	6	3	3	3	4	3	3	3	3	3	3	1	3	3	1	3	7	3	7	3	2	3	2	3	2	3
5	3A	8	M	Experimental_1	11.8	18.7	30.6	35.8	128	130	18.7	21.2			27	29.1	2.35	2.11	840	900	6	3	6	3	6	3	6	3	3	3	3	5	3	3	3	3	3	2	3	3	3	3	3	4	3	2	3	2	3
6	3A	8	F	Experimental_1	28.1	28.6	38.5	38.8	131	131	22.4	22.6	1.9	1.82	27.7	27.7	2.5	3.19	480	720	5	6	7	2	3	2	4	4	4	4	5	3	5	2	5	2	2	1	2	7	2	6	5	6	7	5	2	2	6
7	3A	8	M	Experimental_1	8.3	12.9	31.2	35.7	133	134	17.6	19.9	0.7	1.39	28.6	31.1	2.32	4.13	780	590	6	6	5	6	3	3	3	4	4	4	5	2	3	2	3	3	4	3	6	5	6	4	4	4	2	6	2	2	6
8	3A	8	M	Experimental_1	16.9	17.8	38.5	38.2	136	136	20.8	20.7	1.75	1.5	32	31.4	1.23	3.65	780	790	6	7	7	6	3	3	3	3	5	5	2	2	4	1	1	2	2	2	2	5	6	2	6	2	7	7	7	5	6
9	3A	8	M	Experimental_1	25.4	24.8	42.6	43.1	134	135	23.7	23.6	2.04	2.02	31.8	32.4	2.14	3.01	480	360	4	6	1	2	2	2	3	3	1	4	6	2	1	2	2	1	3	1	2	4	7	1	1	1	7	6	7	2	5
10	3A	8	F	Experimental_1	25	21.3	26.4	26.8	119	124	18.6	17.4	1.01	0.44	19.8	21.1	3.63	4.34	700	420	7	7	5	6	2	1	3	4	5	4	2	4	2	1	3	2	2	3	3	6	5	2	6	2	6	6	6	5	6
11	3A	8	F	Experimental_1	28.7	28.6	40.1	40.9	131	131	23.4	23.8	2.08	2.05	28.6	29.2	2.4	2.45	720	240	6	6	6	6	3	3	3	3	4	4	4	4	3	3	3	3	4	4	4	4	3	3	4	4	4	4	4	4	3
12	3A	8	M	Experimental_1	10.9	11.3	35	36.2	137	138	18.6	19	1.19	1.23	31.2	32.1	2.15	2.76	770	520	6	3	6	3	6	3	6	3	3	3	3	5	3	3	3	3	3	2	3	3	3	3	3	4	3	2	3	2	3
13	3A	8	F	Experimental_1	20.7	23.1	27	26.8	124	126	17.6	16.4	0.74	0.2	21.4	20.6	1.98	2.09	780	730	6	2	4	6	4	1	3	4	4	4	2	2	1	2	2	1	2	3	3	6	5	2	1	2	7	6	5	6	6
14	3A	8	F	Experimental_1	21.5	23.2	23.3	23.7	118	118	16.7	17	0.26	0.2	18.3	18.2	1.12	1.32	450	720	6	2	4	6	4	1	3	4	4	4	2	4	2	2	2	1	3	3	4	6	5	1	1	2	6	6	5	6	4
15	3A	8	M	Experimental_1	4.9	4.4	26.8	27.4	134	135	14.9	15			25.5	26.2	2.65	4.34	940	660	6	6	4	6	2	2	2	5	2	5	4	4	3	4	3	4	3	3	4	6	5	2	5	2	5	2	5	3	5
16	3A	8	F	Experimental_1	24.1	24.5	40.3	40.4	140	141	20.6	20.3	1.45	1.35	30.6	30.5	1.15	2.23	580	880	6	5	5	5	5	5	3	5	3	2	3	2	3	2	3	2	3	2	3	2	5	2	5	2	5	2	5	2	5
17	3B	8	F	Experimental_1	22.6	18.6	24.8	25.3	121	124	16.9	16.5	0.16	0.04	19.2	20.6	1.93	2.26	422	650	5	1	5	3	5	3	4	3	4	3	4	3	4	3	4	3	4	3	4	5	2	3	2	3	2	3	2	3	1
18	3B	8	F	Experimental_1	19.7	19.6	26.9	27.6	131	132	15.7	15.8	-0.57	-0.42	21.6	22.2	1.33	2.46	900	620	3	6	4	4	4	1	4	3	4	6	4	1	4	2	4	2	1	1	7	6	6	6	1	1	6	6	1	6	1
19	3B	8	M	Experimental_1	21.1	21.8	38.4	38	130	130	22.7	22.5	1.99	1.95	30.3	29.7	2.56	2.76	840	1010	4	3	4	1	4	1	4	2	4	5	4	1	2	2	3	2	4	1	4	6	4	1	1	6	6	6	1	1	3
20	3B	8	M	Experimental_1	15.8	15	35.5	35.3	133	134	20.1	19.7	1.34	1.21	29.9	30	1.22	2.32	440	780	4	3	4	3	4	3	4	2	4	5	4	5	3	5	3	1	3	1	3	6	3	3	3	3	4	3	3	3	3
21	3B	8	M	Experimental_1	25	26.6	47.2	49.7	136	137	25.5	26.5	2.32	2.34	35.4	36.5	1.25	1.65	700	660	5	5	1	1	1	1	5	5	5	5	2	2	2	2	1	1	1	1	2	2	5	5	5	5	5	5	5	5	2
22	3B	8	F	Experimental_1	20.4	19.9	27.9	28.7	129	130	16.8	17	0.08	0.18	22.2	23	2.37	2.46	480	720	6	6	4	6	2	2	2	5	2	5	4	4	3	4	3	4	3	3	4	6	5	2	5	2	5	2	5	3	5
23	3B	8	F	Experimental_1	26.1	27.5	37.2	38.6	129	130	22.4	22.8			27.5	28	1	1.42	1080	900	3	2	3	4	4	2	3	4	3	4	3	1	3	1	3	2	3	2	3	5	3	2	4	2	4	6	4	4	4
24	3B	8	M	Experimental_1	20.2	19.8	35.6	37.9	129	130	21.4	22.4			28.4	30.4	1.25	1.35	1080	740	3	3	3	4	3	1	3	4	5	7	6	1	6	1	2	1	2	1	2	6	2	1	1	1	6	2	6	2	1
25	3B	8	M	Experimental_1	10.6	10.4	29.2	29.7	130	131	17.3	17.3	0.53	0.35	29.2	26.6	3.36	4	520	500	6	6	6	6	4	6	3	2	5	6	6	1	2	1	3	2	2	1	2	6	2	2	2	1	2	6	4	6	2
26	3B	8	F	Experimental_1	18.4	17	33.2	33	140	142	16.9	16.4	0.24	-0.03	27.1	27.4	2.27	2.6	720	820	3	3	3	1	3	1	3	2	3	6	4	2	3	2	3	1	5	1	5	7	1	1	1	1	1	6	1	5	1
27	3B	8	F	Experimental_1	24	22.6	36.6	36.7	137	138	19.5	19.3	1.25	1.11	27.8	28.4	1.78	2.46	780	520	3	6	4	6	5	6	5	3	4	3	2	3	2	3	2	3	2	3	2	3	4	3	4	3	4	3	4	3	6
28	3B	8	M	Experimental_1	12.5	13.5	31.1	31.1	131	131	18.1	18.1	0.92	0.87	27.2	26.9	2	2.12	780	560	3	6	4	1	4	4	4	4	4	4	4	2	4	1	4	2	4	1	4	6	4	3	1	1	3	6	6	5	4
29	3B	8	M	Experimental_1	19.2	19.4	35.9	37.1	135	136	19.7	20.1	1.37	1.52	29	29.9	2.44	3.4	490	540	3	7	3	2	2	4	1	5	1	4	2	2	5	1	5	2	6	2	4	4	4	4	1	6	3	6	2	4	4
30	3B	8	M	Experimental_1			22.2	22.7	128	130	13.6	13.4	-2.15	-2.7			2.36	3.31	420	420	3	6	3	3	1	3	2	5	1	4	1	1	4	2	3	2	5	3	5	6	5	4	1	5	5	6	2	5	3
31	3B	8	F	Experimental_1	24.4	24.9	35.6	36.6	136	137	19.2	19.5	0.94	0.96	26.9	27.5	2.12	2.2	380	460	7	3	6	3	1	3	1	3	1	3	1	3	1	3	3	3	3	4	3	4	3	4	3	4	3	4	3	4	2
32	4A	9	M	Experimental_1	16	15.8	35	36.6	133	135	19.8	20.1	1.45	1.3	29.4	30.8	1.22	1.45	520	500	6	6	7	7	4	4	4	4	7	7	5	1	5	5	2	2	4	2	3	6	6	2	5	5	4	6	4	2	4
33	4A	9	F	Experimental_1	33.5	34.2	54	54.7	145	145	25.7	26	2.27	2.25	35.9	36	1.36	2.56	1140	720	6	3	6	6	4	2	4	3	4	4	7	4	3	3	2	3	4	3	4	3	5	4	2	2	3	6	4	2	2
34	4A	9	F	Experimental_1	23.5	24.6	48.1	50	147	149	22.3	22.5	1.58	1.6	36.8	37.7	2.67	3.18	1220	500	7	6	7	3	7	3	7	3	7	6	5	2	4	2	3	2	3	2	7	7	3	7	4	1	2	1	2	6	2
35	4A	9	F	Experimental_1	34.1	35.6	53.4	55.1	144	144	25.8	26.6			35.2	35.5	2.53	4.11	880	810	6	4	1	2	3	2	3	1	7	5	6	2	2	2	3	3	4	1	7	4	6	4	4	4	7	2	7	2	7
36	4A	9	M	Experimental_1	11.9	13.2	32.8	33.3	137	137	17.5	17.7	0.32	0.48	28.9	28.9	2.89	3.15	620	490	7	7	7	7	6	4	7	4	5	3	5	3	5	3	5	3	5	3	5	2	5	2	5	2	5	1	5	1	5
37	4A	9	M	Experimental_1	11.6	12.4	38.9	40.3	143	143	19	19.7	0.91	1.16	34.4	35.3	3.38	4.38	520	375	5	6	5	6	6	2	6	2	5	6	4	2	7	2	4	2	4	1	4	7	5	5	5	2	5	2	5	2	5
38	4A	9	M	Experimental_1	13.1	11.7	35.9	35	140	141	18.3	17.6	0.59	0.45	31.2	30.9	2.7	3.34	680	510	7	7	7	6	7	4	7	3	4	2	3	4	4	4	4	1	4	4	4	7	3	1	3	1	6	2	6	3	2
39	4A	9	M	Experimental_1	27	25.9	49.7	50.5	139	141	25.7	25.4	2.17	2.12	36.3	37.4	2.36	2.1	630	600	4	6	4	2	4	3	2	4	2	4	2	2	3	1	3	1	4	1	3	6	3	1	3	1	5	6	5	2	6
40	4A	9	F	Experimental_1	22.8	24.7	34.6	35.6	136	136	18.7	19.2	0.59	0.72	26.7	26.8	1.76	2.1	620	540	6	6	7	7	4	4	4	4	7	7	5	1	5	5	2	2	4	2	3	6	6	2	5	5	4	6	4	2	4
41	4A	9	F	Experimental_1	27.8	28	44.9	45.3	139	140	23.2	23.1	1.76	1.75	32.4	32.6	2	2.32	580	360	6	3	6	3	6	3	6	3	4	3	5	3	5	3	5	3	5	3	4	3	3	3	3	3	3	3	3	3	3
42	4A	9	F	Experimental_1	21.9	22.3	27.4	27.8	130	130	16.2	16.4	-0.23	-0.27	21.4	21.6	2.01	2.75	600	480	4	6	7	4	6	3	6	3	5	6	7	3	3	3	2	3	2	2	7	7	7	4	2	4	2	5	2	5	2
43	4A	9	F	Experimental_1	35.3	35.5	52.7	55.8	138	141	27.7	28.1	2.27	2.26	34.1	36	1.76	2.1	540	660	6	6	7	1	4	2	3	5	3	5	3	1	2	1	1	1	5	1	3	5	3	2	5	2	5	5	6	5	6
44	4A	9	M	Experimental_1	7.1	8.5	26.6	27	130	130	15.7	16	-0.76	-0.43	24.7	24.7	3.15	4	390	210	4	6	4	6	3	2	3	2	4	4	3	1	3	1	2	1	2	1	5	7	5	1	3	2	2	7	3	7	3
45	4A	9	M	Experimental_1	3.9		28	27.7	136	136	15.1	15	-1.07	-1.25			1.34	2	1100	1000	3	6	4	4	4	1	4	3	4	6	4	1	4	2	4	2	1	1	7	6	6	6	1	1	6	6	1	6	1
46	4B	9	M	Experimental_1	6.8		28		132		16.1						2	2.34	830	810	3	3	3	3	3	3	3	3	3	3	3	3	3	3	3	3	3	3	3	3	3	3	3	3	3	3	3	3	3
47	4B	9	M	Experimental_1	26	28.3	53.5	55.2	147	147	24.8	25.5	1.97	2.03	39.6	39.6	2.73	3.29	1140	360	5	7	5	4	6	4	6	3	6	4	5	4	4	3	4	3	3	3	4	3	4	4	4	4	4	4	4	1	4
48	4B	9	M	Experimental_1	3.5	4.7	25.5	25.3	133	134	14.4	14.1	-1.68	-1.95	24.6	24.1	3.03	3.15	420	520	1	1	1	1	1	1	5	4	5	7	7	1	1	3	1	1	2	1	4	3	1	2	5	2	6	1	1	1	1
49	4B	9	M	Experimental_1	8.8	8.4	33	32.3	136	137	17.8	17.2	0.75	0.36	30.1	26.6	2.32	2.77	900	880	1	6	2	6	2	6	2	3	2	2	2	2	2	2	2	2	2	7	5	2	5	2	5	3	5	6	6	6	6
50	4B	9	F	Experimental_1	34.3	33.3	56	56.4	148	151	25.6	24.7	2.11	1.95	36.8	37.6	2.12	3.37	720	540	5	5	2	2	3	3	6	6	6	6	5	5	3	3	4	4	4	4	4	4	4	4	4	4	4	4	5	5	5
51	4B	9	M	Experimental_1	10.1	8.4	37.8	36.7	145	146	18	17.2	0.53	0.16	34	33.6	1.78	2.28	320	390	6	7	6	6	3	6	3	3	3	3	3	3	4	4	6	5	7	3	2	3	7	2	7	2	3	6	3	6	2
52	4B	9	M	Experimental_1	29.4	28.2	57.5	59.3	146	150	27	26.4	2.3	2.22	40.6	42.6	1.34	2.55	780	240	6	6	1	4	2	4	5	3	5	3	1	5	1	4	1	3	1	4	5	5	2	4	2	4	5	5	5	4	2
53	4B	9	M	Experimental_1	27.6	27.3	56.9	57.5	150	152	25.3	24.9	2.03	1.97	41.2	41.8	1.63	1.74	1020	960	5	6	5	2	3	2	4	4	5	5	2	3	2	3	3	3	3	1	5	7	3	2	5	2	5	5	5	5	7
54	4B	9	M	Experimental_1	14.9	17.3	37.7	38.7	141	141	19	19.5	0.78	0.88	32.1	32	2.35	3.31	520	490	6	6	7	6	4	2	3	3	4	6	2	2	2	2	2	2	2	2	6	7	7	2	2	2	6	6	6	6	2
55	4B	9	F	Experimental_1	30.4	29.7	30.9	32.7	122	123	20.8	21.6	1.13	1.31	21.5	23	1.68	2.12	810	720	5	6	5	6	4	4	3	3	4	4	4	4	4	4	4	4	3	3	2	6	4	4	2	2	4	4	4	4	3
56	4B	9	F	Experimental_1	34.5	35	50.4	51.5	138	140	26.5	26.3	2.11	2.05	33	33.5	2.13	2.59	1440	960	7	7	4	4	3	3	4	4	4	4	4	4	3	3	4	4	3	3	4	4	2	2	1	1	5	5	2	2	2
57	4B	9	M	Experimental_1	15	12.1	39.9	38.9	144	147	19.2	18	1.02	0.53	33.9	34.2	2.54	2.55	680	510	7	7	7	6	7	4	7	3	4	2	3	4	4	4	4	1	4	4	4	7	3	1	3	1	6	2	6	3	2
58	4B	9	F	Experimental_1	18.7	18.9	28.9	29.1	135	137	15.9	15.5	-0.56	-0.57	23.5	23.6	3.34	2.54	520	510	3	6	4	4	4	1	4	3	4	6	4	1	4	2	4	2	1	1	7	6	6	6	1	1	6	6	1	6	1
59	5A	10	F	Experimental_1	36.8	38.1	76	77.4	157	157	30.8	31.4	2.42	2.42	48	47.9	2.03	3	600	1080	3	6	4	2	3	2	1	4	1	5	4	2	2	4	4	1	4	1	6	6	6	2	3	2	6	6	2	3	2
60	5A	10	F	Experimental_1	17.1	15.9	31.5	33.3	143	145	15.4	15.8	-1.01	-0.76	26.1	28	1.3	1.94	720	960	5	5	7	3	2	3	4	1	4	1	4	3	5	4	4	1	4	2	7	6	4	2	1	2	7	6	4	2	1
61	5A	10	M	Experimental_1	9.5	8.2	31.7	31.6	140	142	16.2	15.7	-0.59	-0.95	28.7	29	3.64	4.1	590	880	5	5	7	3	2	3	4	1	4	1	4	3	5	4	4	1	4	2	7	6	4	2	1	2	7	6	4	2	1
62	5A	10	M	Experimental_1	34.5	34.8	71	71.8	156	157	29.1	29.1			46.5	46.8	1	1.32	900	780	5	5	7	3	2	3	4	1	4	1	4	3	5	4	4	1	4	2	7	6	4	2	1	2	7	6	4	2	1
63	5A	10	M	Experimental_1	18.6	19	51.2	51	152	152	22.2	22.1	1.52	1.48	41.7	41.3	2.58	2.63	600	570	7	6	7	6	6	6	1	1	5	5	7	7	3	1	1	2	7	2	7	1	7	3	7	7	6	7	6	7	7
64	5A	10	F	Experimental_1	32.2	29.4	49	50.3	142	148	24.3	23	1.81	1.54	33.2	35.5	2, 16	2.42	840	960	6	6	7	1	4	1	1	4	4	5	4	1	4	2	3	1	2	1	5	7	4	1	1	2	5	6	4	2	2
65	5A	10	F	Experimental_1	29.7	29.4	47.5	47.3	145	146	22.6	22.2	1.36	1.26	33.4	33.4	3	3.46	560	780	3	3	2	2	2	2	6	6	6	6	4	4	3	3	2	2	2	2	7	7	2	2	2	2	6	6	6	6	2
66	5A	10	F	Experimental_1	27	25.8	44.8	43.8	143	144	21.9	21.1	1.31	1.09	32.7	32.5	1.93	2.21	150	750	3	6	5	5	4	3	6	6	7	7	7	2	4	2	4	3	5	1	3	7	5	1	3	2	3	5	2	5	2
67	5A	10	F	Experimental_1	22.5	20.2	34.7	36.1	138	142	18.2	17.9	0.25	0.19	26.9	28.8	2.15	2.26	480	700	5	6	5	6	5	6	5	6	2	5	2	5	2	5	2	5	1	5	7	3	7	3	7	3	2	3	7	3	1
68	5A	10	M	Experimental_1	22.3	21.1	50.7	49.3	148	149	23.1	22.2	1.65	1.48	39.4	38.9	3.35	4.33	600	960	7	4	7	1	1	2	1	4	7	4	7	2	3	2	4	2	3	1	2	5	2	2	3	2	5	5	5	2	4
69	5A	10	M	Experimental_1	29.7	27.6	55.2	54.4	138	141	29	27.4	2.3	2.14	38.8	39.4	2.09	3.12	420	240	5	6	5	1	4	1	5	5	5	5	5	2	1	1	3	4	4	2	2	5	4	2	6	2	4	6	4	6	2
70	5A	10	F	Experimental_1	21.7	22.4	54.4	54.9	161	162	21	20.9	1.03	0.92	42.6	42.6	2.4	1.54	660	640	5	6	5	6	4	2	4	4	7	6	2	6	2	6	1	2	1	1	2	7	2	1	3	1	3	6	3	6	3
71	5A	10	M	Experimental_1	23.3	24.5	54.4	56.3	151	152	23.9	24.4	1.73	1.77	41.7	42.5	1.25	2.66	500	780	5	4	4	1	3	1	3	4	7	4	5	1	4	1	3	2	4	1	7	7	2	2	2	2	6	5	4	2	2
72	5A	10	M	Experimental_1	5.6	5.8	28.7	29.5	136	137	15.5	15.7	-1.22	-1.08	27.1	27.8	2.92	3.3	600	260	1	6	3	6	3	2	3	2	3	2	3	1	3	1	3	2	3	1	3	7	3	2	3	1	3	1	3	5	3
73	5A	10	M	Experimental_1	29.7	29.4	59.2	58.6	147	147	27.4	27.1	2.13	2.05	41.6	41.4	2.14	1.56	840	240	6	5	4	2	4	2	1	4	1	4	1	2	1	2	1	1	3	1	3	7	3	2	3	2	2	6	4	2	4
74	5A	10	M	Experimental_1	15	15.2	41.9	42.2	148	148	19.1	19.2	0.74	0.82			4.32	4.58	360	290	3	5	3	6	3	7	3	7	3	7	3	7	3	1	3	1	3	1	3	4	3	5	3	5	3	5	3	5	3
75	5A	10	M	Experimental_1	9.9	9.6	34.5	35.5	143	144	16.9	17.1	-0.16	-0.11	31.1	32.1	3.98	4.6	780	730	6	2	4	6	4	1	3	4	4	4	2	2	1	2	2	1	2	3	3	6	5	2	1	2	7	6	5	6	6
76	5A	10	M	Experimental_1	18.9	19.5	37.6	39.5	135	137	20.6	21	1.13	1.2	30.5	31.8	2.67	3.88	450	720	6	2	4	6	4	1	3	4	4	4	2	4	2	2	2	1	3	3	4	6	5	1	1	2	6	6	5	6	4
77	5A	10	M	Experimental_1	13.7	11.6	35.7	35.3	141	142	18	17.5	0.37	0.2	30.8	31.2	2.82	3.29	940	660	6	6	4	6	2	2	2	5	2	5	4	4	3	4	3	4	3	3	4	6	5	2	5	2	5	2	5	3	5
78	5A	10	M	Experimental_1	5.3	4.5	26.6	26.9	132	133	15.3	15.2	-1.3	-1.56	25.2	25.7	2.01	3.12	600	900	7	6	7	6	6	6	1	1	5	5	7	7	3	1	1	2	7	2	7	1	7	3	7	7	6	7	6	7	7
79	3A	8	F	Experimental_2	17.5	20.8	29.7	31.2	139	140	15.4	15.9	-0.84	-0.42	24.5	24.7	1.43	2.58	320	400	3	6	3	7	3	2	3	1	3	2	3	2	3	2	3	1	5	1	3	3	3	1	3	3	3	3	3	3	3
80	3A	8	M	Experimental_2	7.2	10.1	29.2	29.8	130	130	17.3	17.6	0.64	0.61	27.1	26.8	2.25	2.45	420	180	6	6	6	6	4	6	3	5	4	4	3	3	3	3	3	2	4	1	5	1	1	1	5	4	4	4	4	4	5
81	3A	8	F	Experimental_2	21.3	22.4	31.5	32.1	137	137	16.8	17.1	0.1	0.29	24.8	24.9	2.71	3.42	480	420	6	6	3	1	3	1	3	5	3	6	3	1	2	1	1	2	1	2	6	6	1	1	1	1	6	6	2	2	1
82	3A	8	M	Experimental_2	20.7	20.8	43.9	44.2	140	140	22.4	22.6	1.8	1.85	34.8	35	3.23	3.31	600	420	5	6	5	6	4	5	4	3	3	4	3	4	1	4	1	3	3	3	3	4	3	2	3	2	5	2	3	2	3
83	3A	8	F	Experimental_2	19.2	19	36.5	38.5	145	147	17.4	17.8	0.34	0.48	29.5	32.2	2.55	3.55	680	510	7	7	7	6	7	4	7	3	4	2	3	4	4	4	4	1	4	4	4	7	3	1	3	1	6	2	6	3	2
84	3A	8	F	Experimental_2		26.8	38.5	39.2	133	134	21.8	21.8	1.69	1.7			1.7	1.74	360	160	5	7	5	7	5	4	5	5	5	5	5	5	5	5	4	5	4	5	4	5	4	3	4	3	4	3	4	3	4
85	3A	8	F	Experimental_2	25.9	29.4	43.3	46	141	141	21.8	23.3			32.1	32.4	1.23	2.32	480	600	5	5	4	4	4	4	4	4	4	4	5	5	4	4	4	4	4	4	4	4	4	4	4	4	1	1	1	1	1
86	3A	8	M	Experimental_2	17.8	18.7	43.3	44.3	146	147	20.3	20.5	1.47	1.48	35.6	36	2.7	2.69	660	580	6	6	1	1	1	1	2	2	4	4	4	2	3	2	3	3	1	3	4	3	5	2	1	3	6	3	6	3	1
87	3A	8	M	Experimental_2	16.7	16.7	38.9	38.9	141	141	19.6	19.6	1.27	1.24			3.02	3.58	600	500	5	6	4	6	2	3	2	3	2	3	4	3	4	1	4	3	6	4	3	3	3	3	3	4	3	3	3	3	1
88	3A	8	F	Experimental_2	30.6	30.3	50.4	52.8	144	146	24.3	24.8	2.04	2.05	35	36.8	2.58	2.81	480	480	5	6	3	2	3	3	4	3	5	6	4	4	3	3	3	3	3	4	4	6	4	4	3	3	5	6	2	4	2
89	3A	8	M	Experimental_2	16.8	16.2	33.3	33.3	131	132	19.4	19.1	1.27	1.15	27.7	27.9	1.63	1.71	160	120	6	6	6	6	2	3	6	3	6	3	4	3	4	5	4	3	4	3	4	3	3	3	3	5	4	1	5	1	2
90	3A	8	M	Experimental_2	14.1	18.1	39.7	42.5	141	141	20	21.4	1.44	1.67	34.1	34.8	1.7	3.32	190	400	6	6	5	1	5	2	3	6	3	6	3	2	3	2	3	1	3	1	3	7	3	1	4	2	4	4	4	6	2
91	3A	8	M	Experimental_2	26.1	26.6	49.1	50.8	135	137	26.9	27.1	2.48	2.44	36.3	37.3	2.3	2.6	840	660	4	5	6	3	4	3	4	5	4	5	1	4	2	3	5	2	5	1	5	7	4	1	5	1	1	7	1	6	2
92	3A	8	F	Experimental_2	34.8	36.5	46.9	49.6	132	132	26.9	28.5	2.38	2.48	30.6	31.5	2.11	2	300	840	6	5	7	3	3	3	3	3	7	6	6	3	3	3	3	2	3	1	5	6	2	1	2	1	7	4	3	2	3
93	3A	8	M	Experimental_2	22.4	21.7	43.4	42.4	139	140	22.5	21.6	1.85	1.47	33.7	33.2	2.03	2.55	440	440	1	6	7	3	7	3	5	4	5	4	6	3	5	2	4	2	5	1	4	2	4	1	4	1	4	5	5	2	5
94	3A	8	M	Experimental_2	8.5	9.1	23.5	24	122	122	15.8	16.2					2.75	2.95	190	180	4	6	4	2	4	2	4	4	4	3	4	3	3	6	3	4	3	4	3	5	5	2	5	3	4	3	4	6	2
95	3A	8	F	Experimental_2	22.7	25	30	31.6	127	127	18.6	19.6	1.08	1.2			2.33	2.53	270	400	6	6	6	6	4	4	3	3	3	3	4	4	3	3	3	3	3	3	7	7	1	1	1	1	4	4	4	4	1
96	3A	8	M	Experimental_2	17.1	16.1	31.6	33.6	129	131	19	19.6	1.22	1.34	26.2	28.2	2.67	2.87	240	320	5	6	3	4	1	4	3	3	7	7	4	4	3	3	2	3	7	3	7	7	2	1	5	1	5	4	4	4	1
97	3A	8	M	Experimental_2	29.3	30.7	45.4	46.9	128	128	27.7	28.6			32.1	32.5	3.02	3.58	840	780	5	5	1	1	6	6	4	4	4	4	1	1	1	1	4	4	1	1	4	4	5	5	6	6	2	2	2	2	2
98	3A	8	M	Experimental_2	29.2	28.7	53.7	52.6	140	140	27.4	26.8			38	37.5	2.33	2.73	580	780	7	6	4	6	4	2	4	4	4	4	5	3	6	3	7	2	6	1	5	5	5	2	5	5	6	5	6	2	6
99	3A	8	M	Experimental_2	16.2	15.6	35.9	35.9	136	137	19.4	19.1	1.16	1.02	30.1	30.3	2.31	3.03	290	500	5	3	5	3	5	3	3	3	3	3	3	3	3	3	3	3	3	3	3	3	3	3	3	3	3		3	3	3
100	3A	8	F	Experimental_2	33.1	34.3	44.4	45.8	131	131	25.9	26.7	2.1	2.12	29.7	30.1	1.37	2.32	480	600	4	5	3	3	3	3	3	4	3	4	3	2	3	2	3	2	3	2	3	5	3	1	3	1	3	5	3	2	3
101	3A	8	M	Experimental_2	4	5.7	27.2	28.3	125	127	17.4	17.5	0.62	0.59	26.1	26.7	3.29	3.59	370	210	7	7	7	7	1	2	6	6	7	7	2	2	2	2	2	2	1	1	7	7	1	1	2	2	5	5	5	5	2
102	3A	8	F	Experimental_2	18.8	20.9	21.8	23	119	120	15.4	16	-0.64	-0.02	17.7	18.2	1.69	2.52	520	290	7	6	4	6	4	2	4	4	4	4	5	3	6	3	7	2	6	1	5	5	5	2	5	5	6	5	6	2	6
103	3A	8	M	Experimental_2	33.6	33.2	58	59.7	141	143	29.2	29.2	2.49	2.46	38.5	39.9	1.98	2.33	660	420	2	3	2	1	2	2	3	3	4	4	4	6	3	6	3	2	3	1	2	7	3	2	2	2	2	2	2	2	4
104	4A	9	F	Experimental_2		23.6		28		123		18.5		0.56			2.69	3.13	520	260	6	3	6	6	3	2	3	4	3	4	3	3	3	3	2	3	3	4	5	4	3	2	7	2	2	2	3	2	1
105	4A	9	M	Experimental_2		3.1	28	28.6	135	136	15.4	15.5	0.68	-0.88			2.61	2.57	160	620	7	6	6	6	3	2	4	2	4	5	5	5	4	5	4	1	1	1	7	7	1	1	1	1	1	6	1	1	1
106	4A	9	F	Experimental_2	26.7	26.7	43.9	45	147	148	20.3	20.5	1.11	1.21	32.2	33	1.35	2.21	240	150	3	6	3	6	3	6	5	4	5	4	3	3	4	3	3	6	3	2	3	4	3	4	2	2	2	2	2	2	2
107	4A	9	M	Experimental_2			29.3	29	141	142	14.7	14.4	-1.26	-1.48			2.31	2.75	290	420	3	6	7	6	3	5	3	5	3	4	3	5	3	5	3	1	2	1	2	6	5	1	2	1	3	1	3	1	1
108	4A	9	M	Experimental_2	3.9	5.9	30.7	32.1	137	138	16.4	16.9	-0.34	0.06	29.5	30.2	3.21	4.13	660	560	4	5	4	5	3	2	4	3	5	1	3	1	3	1	3	4	5	4	3	5	2	1	4	3	5	1	5	6	2
109	4A	9	F	Experimental_2	9.8	11	25.6	26.3	136	136	13.8	14.2	-1.9	-1.48	23.1	23.4	2.55	2.67	180	300	3	4	3	5	3	5	3	2	5	4	5	4	3	4	3	4	3	2	2	2	2	2	1	2	6	4	5	2	4
110	4A	9	M	Experimental_2	6.4	7.6	31.2	31.7	140	141	15.9	15.9	-0.26	-0.47	29.2	29.3	3.12	4.32	660	320	6	6	6	6	2	4	3	4	3	7	5	2	3	2	3	3	5	1	3	7	4	1	3	1	3	6	4	6	5
111	4A	9	M	Experimental_2	8.7	8.6	31	31	140	141	15.8	15.6	-0.35	-0.53			1.72	1.92	180	170	6	6	1	6	1	4	3	2	3	1	3	1	3	7	6	3	4	3	4	3	4	3	4	3	4	3	6	4	1
112	4A	9	M	Experimental_2	16.9	17.2	42.7	44	145	147	20.3	20.3	1.19	1.23			2.98	3.14	180	220	3	4	3	4	3	4	3	4	3	4	4	4	4	2	4	2	3	1	3	7	3	1	3	1	3	6	3	6	4
113	4A	9	M	Experimental_2	6.7	7.6	27	27.6	134	135	15	15.1			25.2	25.5	2.25	3.18	720	180	6	6	1	6	1	4	3	2	3	1	3	1	3	7	6	3	4	3	4	3	4	3	4	3	4	3	6	4	1
114	4A	9	F	Experimental_2	30.4	30.2	45.1	46	138	139	23.7	23.8	1.82	1.82	31.4	32.1	1.67	2.14	520	900	4	6	5	6	4	4	3	4	4	4	5	4	5	4	4	2	4	4	4	3	3	6	4	2	4	6	4	3	4
115	4A	9	M	Experimental_2	16.5	16.6	30.9	31.4	126	126	19.5	19.8	0.83	0.95	25.8	26.2	2.36	2.79	250	700	6	6	1	6	1	4	3	2	3	1	3	1	3	7	6	3	4	3	4	5	4	5	4	5	4	5	6	5	1
116	4A	9	F	Experimental_2	20.5	21.6	30.3	30.5	133	133	17.1	17.2	0.25	0.19	24.1	23.9	3.15	4.51	510	420	6	6	5	5	4	4	3	3	4	4	4	4	3	3	1	1	2	2	7	7	1	1	1	1	5	5	4	4	1
117	4A	9	F	Experimental_2	18.4	25.8	35.9	37.2	142	134	17.8	20.7	0.27	0.97	29.3	27.6	2.98	3.14	600	500	5	6	4	6	2	3	2	3	2	3	4	3	4	1	4	3	6	4	3	3	3	3	3	4	3	3	3	3	1
118	4A	9	F	Experimental_2	31.5	31.3	41.3	41.5	131	133	24.1	23.5	1.94	1.79	28.3	28.5	2.35	2.81	660	540	5	5	2	3	2	4	1	4	1	4	4	2	4	2	4	3	3	1	1	7	4	2	1	6	1	6	1	6	6
119	4A	9	F	Experimental_2	11	13	23.6	23.9	131	131	13.8	13.9	-2.15	-2.21	21	20.8	2	2.34	320	410	6	6	3	7	3	4	5	5	7	7	2	2	2	2	2	2	2	2	7	7	1	1	1	1	6	6	6	6	1
120	4A	9	M	Experimental_2	14	15.7	32.9	33.2	132	132	18.9	19.1	0.48	0.63	28.3	28	2.01	2.13	140	300	3	6	3	6	3	6	3	6	3	3	5	3	5	3	6	1	2	1	2	7	2	1	2	1	2	6	1	6	1
121	4A	9	M	Experimental_2	6.9	5.4	30.5	31.3	137	139	16.3	16.2	-0.19	-0.21	28.4	29.6	1.55	2.7	90	210	7	5	7	5	7	5	2	4	4	3	2	5	6	5	2	5	2	2	7	7	1	1	3	1	6	6	6	4	2
122	4A	9	M	Experimental_2	4.7	6.2	27.8	29	136	137	15	15.5	-1.21	-0.64	26.5	27.2	2.7	2.83	360	260	7	7	3	3	3	3	2	2	2	2	4	4	4	4	4	4	2	2	3	7	1	1	2	2	5	5	5	2	2
123	4A	9	M	Experimental_2	9.9	8.6	28.3	28	131	131	16.5	16.3			25.5	25.6	1.34	2.8	210	180	4	4	2	2	4	4	5	5	5	5	6	6	1	1	3	3	1	1	1	6	3	3	3	3	6	4	6	4	2
124	4A	9	F	Experimental_2	31.3	31.2	40.6	41	135	136	22.3	22.2	1.6	1.6	27.9	28.2	1.27	1.66	720	540	5	6	3	2	1	2	3	4	1	4	4	3	3	4	2	2	5	1	5	7	5	6	4	2	1	6	1	6	3
125	4A	9	M	Experimental_2	10	7.9	30.9	30.3	136	137	16.7	16.1	-0.27	-0.47	27.8	27.9	2.93	3.8	90	90	4	5	3	4	3	3	2	2	3	7	1	4	1	3	1	3	1	4	6	7	2	4	5	4	2	5	5	5	3
126	4A	9	F	Experimental_2	22.9	23.8	32.3	33.2	130	131	19.1	19.3	0.75	0.78	24.9	25.3	1.34	2.58	240	340	5	5	4	5	3	3	2	3	7	3	4	4	3	3	3	3	4	4	7	7	4	4	4	4	5	4	5	4	5
127	4A	9	M	Experimental_2	21.3	23.1	49.7	52.4	147	147	23	24.2	1.76	1.92			3.07	3.43	830	570	5	4	4	4	3	4	3	5	3	5	4	3	3	3	3	3	3	2	3	2	3	2	4	3	4	3	4	3	4
128	4A	9	M	Experimental_2	24.8	26.8	47.6	50.4	146	147	22.3	23.3			35.8	36.9	2.15	2.82	600	600	6	6	6	6	5	2	3	5	2	5	6	2	2	6	1	2	6	2	3	5	2	2	2	2	5	5	5	3	4
129	4A	9	M	Experimental_2	13.2	14.3	32.5	32.9	147	134	18.4	18.3	-1.02	0.64	28.2	28.2	2.98	3.35	440	320	5	5	4	4	3	3	3	3	3	3	4	4	3	3	3	3	4	2	6	2	2	2	4	4	5	5	5	4	4
130	4A	9	F	Experimental_2	25.3	26.8	39.1	39.2	138	138	20.5	20.6	1.27	0.21	29.2	28.7	2.36	2.95	240	420	6	6	4	2	4	4	3	3	4	4	4	4	3	3	3	3	4	4	6	6	4	4	2	2	4	4	4	4	3
131	4A	9	M	Experimental_2	11.1	11.4	29.6	29.9	129	130	17.8	17.7	0.4	0.22	26.3	26.5	2.47	3.53	240	540	6	6	3	3	3	3	5	5	7	7	2	2	2	2	2	2	2	2	7	7	1	1	1	1	6	6	6	6	1
132	4A	9	F	Experimental_2	32.7	33.3	44.4	46	136	137	24	24.5	1.81	1.87	29.9	30.7	1.48	3.33	1020	400	7	4	2	2	2	2	4	6	4	6	2	2	2	7	4	2	5	6	4	6	3	1	6	7	5	6	6	4	5
133	4A	9	F	Experimental_2	35	35.8	50.3	52.5	138	140	26.7	26.8	2.19	2.18	33	33.7	1.52	3.67	480	660	6	6	6	2	6	1	3	6	1	6	5	2	2	3	1	1	2	4	4	6	3	1	6	3	5	6	6	4	6
134	4A	9	F	Experimental_2	21.5	22	29.7	30	136	136	16.1	16.2	-0.43	-0.21	23.3	23.4	1.9	2.9	300	330	5	6	4	4	4	4	3	4	4	6	3	4	2	2	2	3	3	2	3	7	3	4	3	7	3	4	3	4	2
135	4A	9	M	Experimental_2	12.6	11.8	38.9	39.9	146	147	18.2	18.5	0.52	0.4	34	35.2	3.32	3.47	540	540	6	6	5	6	4	4	4	4	4	4	4	5	4	5	3	4	4	3	2	7	3	1	4	1	4	4	5	5	2
136	4A	9	F	Experimental_2	18.7	18.9	31.5	31.7	138	138	16.5	16.6	-0.18	-0.25	25.6	25.7	1	2.35	420	340	6	6	3	6	6	3	3	3	7	7	2	2	2	2	3	3	2	2	6	6	7	6	6	6	4	4	4	4	2
137	4A	9	M	Experimental_2			24.5	25.3	134	134	13.6	14.1					1	1.26	460	480	7	4	2	2	2	2	4	6	7	6	2	2	2	7	4	2	5	6	7	6	1	1	6	7	5	6	6	4	5
138	5A	10	F	Experimental_2	24.4	24	29.9	30.8	130	130	17.7	18.2	0.04	0.15	22.6	23.4	1.59	3.11	390	610	6	6	6	2	6	1	3	6	1	6	5	2	2	3	1	1	2	4	4	6	3	1	6	3	5	6	6	4	6
139	5A	10	F	Experimental_2	22.8	24	37.2	37.5	140	140	19	19.1	0.67	0.63	28.7	28.5	2.55	3.03	660	380	6	6	6	2	5	2	5	4	4	6	4	1	5	1	5	3	5	4	6	4	2	3	2	4	2	2	2	3	2
140	5A	10	F	Experimental_2	16.6	17.4	39.8	42	153	154	17	17.7	-0.28	0.11	33.2	34.7	2.98	3.48	540	240	6	6	4	2	4	4	4	4	6	5	3	3	3	3	4	4	6	2	2	3	1	3	6	3	3	3	1	2	1
141	5A	10	M	Experimental_2	6.7	8.1	34.3	35.8	146	147	16.1	16.6	-0.68	-0.59	32	32.9	3.03	3.13	320	210	6	6	6	5	4	4	4	4	6	4	3	5	3	3	3	2	3	2	5	2	4	2	2	7	2	3	6	6	1
142	5A	10	M	Experimental_2	7.3	8.7	31.3	33.4	141	141	15.7	16.8	-0.67	-0.13	29	30.5	1.87	2.35	400	180	6	4	7	2	4	2	4	6	4	7	3	2	1	2	3	2	1	7	7	7	1	2	3	4	6	6	2	2	2
143	5A	10	F	Experimental_2	24.7	24.9	35.6	34.5	136	137	19.2	18.4	0.55	0.24	26.8	25.9	2.11	2.94	240	240	2	4	2	2	2	1	3	3	3	4	3	4	3	4	4	3	4	4	4	7	4	1	2	4	2	2	6	2	2
144	5A	10	F	Experimental_2	13.1	11.3	35	36.2	153	155	15	15.1	-1.18	-1.21	30.4	32.1	3.98	4.12	420	320	6	6	2	2	3	3	3	3	6	6	4	3	3	3	3	1	4	1	4	7	4	1	3	2	6	6	3	6	3
145	5A	10	F	Experimental_2	6.1	8.9	27.9	29.1	145	145	13.3	13.8	-2.88	-2.09	26.2	26.5	3.21	2.96	660	290	3	6	3	7	3	4	3	3	3	6	5	5	5	4	5	3	5	5	4	5	4	5	4	3	4	5	4	6	4
146	5A	10	M	Experimental_2	6.2	6.2	27.3	27.3	132	132	15.7	15.7	-0.95	-1.02	25.6	25.6	2.91	2.91	480	480	5	6	5	3	5	3	7	3	4	3	4	3	4	3	7	3	7	3	7	3	4	3	7	3	4	1	4	1	2
147	5A	10	F	Experimental_2	26.7	25.3	39.3	39.5	136	139	21.2	20.4	1.21	0.94	28.8	29.5	1.33	2.04	300	310	5	5	5	3	5	3	7	3	4	3	3	3	3	6	6	4	7	4	7	3	4	2	7	3	4	1	4	1	2
148	5A	10	F	Experimental_2	15.7	16.5	23.5	25.4	129	131	14.1	14.8	-1.9	-1.41	19.8	21.2	1.34	2.33	340	360	5	6	5	3	5	3	7	3	4	3	4	3	4	3	7	3	7	3	7	3	4	3	7	3	4	1	4	1	2
149	5A	10	M	Experimental_2	27.8	28.1	49	50	139	139	25.4	25.9	2	2.02			1.03	3.32	1080	630	3	6	4	2	2	2	4	5	4	5	5	3	3	4	3	1	2	1	4	7	6	1	6	1	6	5	7	2	7
150	5A	10	M	Experimental_2	28.7	28.3	49.2	50.2	138	140	25.8	25.6	2.03	1.97	35.1	36	2.81	3.75	600	480	3	4	2	2	1	2	2	3	7	3	6	3	1	2	1	2	3	2	6	2	2	1	2	1	7	6	6	5	6
151	5A	10	M	Experimental_2	14.5	13.8	33.9	35.4	141	142	17.1	17.6	-0.32	-0.02	29	30.5	2.01	2.36	620	420	5	5	5	5	2	2	1	1	7	7	3	3	2	2	1	1	3	5	6	6	6	3	3	3	5	5	3	3	5
152	5A	10	M	Experimental_2	14.8	16.6	35.9	38	134	134	20	21.2			30.6	31.7	1.56	3.25	660	560	5	5	5	5	3	3	2	2	7	7	3	3	1	1	2	2	3	2	6	6	6	3	7	7	5	5	4	4	5
153	5A	10	M	Experimental_2		3.8		28.7	134	135		15.7		-0.99			2.39	2.41	310	220	6	6	5	5	3	3	3	3	4	4	2	2	2	2	3	3	3	2	6	5	5	2	7	7	4	4	5	5	4
154	5A	10	F	Experimental_2	29.3	28.9	59.4	60.2	155	156	24.7	24.7	1.69	1.66	42	42.8	1.21	1.52	1320	420	3	6	7	2	7	2	7	5	7	5	1	2	5	2	3	2	7	1	7	7	7	1	7	1	1	6	5	2	7
155	5A	10	F	Experimental_2	30.9	30.9	56	58.3	153	155	23.9	24.3	1.7	1.69	38.7	40.3	1.11	1.46	1100	780	7	6	6	2	3	2	6	4	6	4	6	4	1	2	1	2	1	1	2	7	2	1	6	1	6	5	4	2	6
156	5A	10	M	Experimental_2	22.1	23.5	51.7	54.5	141	144	26	26.3	1.98	1.98	40.3	41.7	1.57	1.46	690	310	7	7	5	5	3	3	3	3	4	4	4	4	3	3	3	3	5	1	5	5	5	2	4	4	5	5	3	3	5
157	5A	10	F	Experimental_2	26.7	24.5	41.2	42.5	140	142	21	21.1	1.06	0.99	30.2	32.1	1.67	2.12	320	180	6	6	6	6	6	6	4	4	5	5	4	4	3	3	3	3	5	1	5	6	4	4	4	4	5	5	3	3	3
158	5A	10	F	Experimental_2	21	18.4	39	39.1	146	148	18.3	17.9	0.29	0.05	30.8	31.9	1.9	2.93	390	285	6	6	7	7	6	6	5	5	5	5	3	3	4	4	4	4	4	1	7	7	4	4	4	4	5	5	4	4	7
159	5A	10	M	Experimental_2	12.7	13.2	45.5	46.8	155	158	18.9	18.7			39.7	40.6	2.13	2.91	780	450	6	6	6	6	3	3	4	4	4	4	4	4	2	2	2	2	7	1	6	6	5	2	6	6	6	6	4	4	5
160	5A	10	M	Experimental_2	24.4	27.3	49.9	52.3	144	144	24.1	25.2	1.81	1.96	37.7	38	3.12	3.33	1140	780	6	6	6	6	3	3	4	4	4	4	2	2	4	4	3	3	1	1	5	5	1	1	1	1	5	5	4	4	2
161	5A	10	F	Experimental_2	26.2	24.2	39	38.8	140	142	19.9	19.2	0.98	0.62	28.8	29.4	1.76	2.57	440	195	5	5	5	5	4	4	4	4	5	5	3	3	2	2	2	2	5	1	7	7	2	1	4	4	6	6	5	5	3
162	3A	8	M	Control			23.7	25.3	125	127	15.2	15.7	-0.84	-0.84			1.78	1.94	180	240	6	6	5	6	5	2	4	4	4	4	4	6	6	6	6	3	4	3	4	2	6	5	6	5	5	5	5	2	5
163	3A	8	F	Control	16.5	16.5	20	20	121	121	13.7	13.7	-1.62	-1.67	16.7		1.11	1.33	300	320	7	6	6	2	3	2	6	4	6	4	6	4	1	2	1	2	1	1	2	7	2	1	6	1	6	5	4	2	6
164	3A	8	M	Control	9.3	10.9	35.3	35.8	138	138	18.5	18.8	1.41	1.09	32	31.9	1.26	1.33	390	260	6	6	2	2	2	2	3	3	3	3	3	3	3	3	2	2	4	4	6	6	2	2	2	2	2	2	6	6	5
165	3A	8	M	Control	7.4	7.4	29.9	29.9	136	137	16.2	15.9	-0.15	-0.36	27.7	27.7	3.45	4.23	660	660	6	6	6	6	2	6	3	6	1	6	3	3	3	3	3	3	3	3	5	3	5	6	5	1	6	1	2	1	2
166	3A	8	F	Control	13.1	13.4	25.2	26.2	131	132	14.7	15	-0.9	-0.71	21.9	22.7	1.67	2.09	600	400	6	6	6	6	4	4	1	1	1	1	4	4	4	4	3	3	1	1	6	4	5	5	6	6	1	1	2	2	2
167	3A	8	M	Control	15.2	17.6	40.2	41.5	143	144	19.7	20	1.17	1.32	34.1	34.2	1.11	1.57	900	900	6	6	3	6	3	5	6	4	5	4	4	3	4	3	4	3	3	3	3	3	3	7	3	3	6	6	4	1	2
168	3A	8	M	Control	18.7	19.7	34.8	36.7	130	132	20.6	21.6	1.53	1.59	28.3	30.2	1.23	1.64	780	610	5	5	7	7	3	3	4	4	6	6	4	4	4	4	3	3	5	5	7	7	6	6	1	1	5	5	5	5	2
169	3A	8	F	Control	19.6	19.6	22.5	22.5	122	122	15.1	15.1	-0.79	-0.84	18.1	18.1	1.27	2.14	320	410	5	5	2	2	3	3	4	4	5	5	4	4	3	3	4	4	4	4	4	4	2	2	2	2	2	2	4	4	2
170	3A	8	M	Control	8.6	10.8	32.4	36.2	134	135	18	19.9	0.83	1.37	29.6	32.3	1.32	1.65	840	440	6	6	1	1	3	3	3	3	1	1	4	2	4	4	3	3	1	1	4	5	6	6	7	7	1	1	6	2	3
171	3A	8	F	Control	16.8	18.5	27.3	28.7	132	133	15.7	16.2	-0.32	-0.2	22.7	23.4	2	2.15	660	210	6	5	7	4	2	5	2	5	2	4	5	4	2	5	3	4	4	3	2	3	4	3	2	2	4	4	6	4	1
172	3A	8	M	Control	34.2	35	60.3	63.1	137	138	32.1	33.1	2.66	2.66	39.7	41	2.3	2.42	780	780	6	6	4	2	2	2	1	3	6	6	4	5	3	3	2	2	2	2	4	7	2	7	4	2	6	6	4	4	2
173	3A	8	M	Control	28.2	27.9	57	58.4	146	147	26.7	27	2.32	2.3	40.9	42.1	2.51	2.73	480	450	6	6	6	6	6	4	5	4	5	4	4	3	4	3	4	3	6	3	2	3	2	2	2	2	3	5	5	4	4
174	3A	8	M	Control	4.6	8.7	28.1	31.1	135	136	15.4	16.8	-0.45	0.29	26.8	28.4	3.02	3.45	600	210	4	5	2	1	1	1	2	5	1	2	3	2	1	2	4	2	1	3	4	1	5	1	5	1	4	6	3	1	4
175	3A	8	M	Control	5	9.5	23.9	26.2	123	124	15.8	17	-0.06	0.47	22.7	23.7	4.01	4.15	390	180	6	5	3	4	1	1	1	3	2	3	1	3	1	3	1	6	6	4	6	4	4	1	2	1	6	3	2	3	2
176	3A	8	F	Control	20.4	22.2	32.3	34.7	132	133	18.5	19.6	0.89	1.08	25.7	27	1.7	1.81	900	160	6	6	2	5	4	4	3	4	4	3	1	4	1	3	1	3	1	3	5	5	4	4	4	4	6	3	2	3	4
177	3A	8	M	Control	20.7	21.3	44.5	45	140	141	22.7	22.7	1.88	1.86	35.3		3	3.12	540	420	5	6	4	5	3	4	3	4	3	4	5	3	3	5	2	5	3	3	4	3	3	5	4	5	2	4	3	4	3
178	3B	8	M	Control			32.5	27.2	138	140	17.1	13.8	0.39	-1.83			1.87	1.93	840	840	6	6	7	5	4	4	4	4	7	7	6	6	3	3	3	2	2	2	7	6	5	5	6	6	7	6	6	3	2
179	3B	8	M	Control	5.6	5	30.4	31.9	136	138	16.4	16.8	0.13	0.1	28.7	30.3	2.13	2.34	480	240	4	4	4	2	3	2	3	3	3	3	5	3	5	5	3	4	3	4	3	3	4	3	4	2	5	2	2	3	2
180	3B	8	M	Control	4.7	7	36.5	38.3	149	149	16.4	17.3	0.01	0.39	34.8	35.6	3.12	3.32	660	440	7	7	7	7	4	4	4	4	1	1	3	3	3	4	3	3	1	2	6	6	1	1	2	2	6	6	1	1	2
181	3B	8	M	Control		6.1	31.5	31.1	137	137	16.6	16.6	0.24	0.19		29.2	2.02	2.13	140	240	6	6	4	3	2	3	3	4	4	4	5	3	3	3	3	4	3	5	3	5	4	5	4	4	3	5	4	4	3
182	3B	8	F	Control	21.6	22.3	28.3	29.6	127	127	17.5	18.3	0.5	0.66	22.2		1.31	1.46	240	210	5	5	4	5	3	4	3	3	3	3	5	3	5	3	4	5	4	5	5	4	5	4	3	4	3	3	4	3	4
183	3B	8	M	Control	3.5	4.9	25.7	26.8	133	135	14.5	14.7	-1.35	-1.27	24.8	25.5	2.1	2.16	660	240	6	5	3	5	3	3	3	3	4	6	4	4	4	4	2	2	2	4	4	2	3	3	4	4	3	3	3	5	3
184	3B	8	M	Control	9.6	9.6	29.1	30.2	134	135	16.2	16.6	0.15	0.26	26.3	27.3	3	3.12	420	210	6	6	4	2	3	2	4	4	3	3	4	3	4	3	3	2	2	2	3	2	5	4	6	2	2	6	4	6	4
185	3B	8	F	Control		25.3	38.1	39.1	135	136	20.9	21.1	1.55	1.54		29.2	1.32	1.4	300	300	5	5	5	5	4	5	5	6	7	6	2	2	2	2	3	3	3	2	7	7	7	6	7	5	6	6	2	2	4
186	3B	8	M	Control	6	6.8	26.8	27	127	128	16.6	16.5	0.11	0.25	25.2		3.71	3.8	510	160	4	5	7	5	7	5	1	4	1	4	5	1	1	1	2	1	5	4	4	5	5	6	4	4	6	5	6	5	3
187	3B	8	F	Control	19.3	21.3	29	30	131	132	16.9	17.2	0.41	0.48	23.4	23.6	1.27	1.45	240	320	4	4	4	2	3	2	3	3	3	3	5	3	5	5	3	4	3	4	3	3	4	3	4	2	5	2	2	3	2
188	3B	8	M	Control	30.2	29.9	52	53.6	133	134	29.4	29.9			36.3	37.6	1.25	1.34	480	940	2	6	3	1	3	3	3	3	3	6	3	3	3	3	3	3	3	3	3	6	3	6	3	6	3	6	4	6	3
189	3B	8	F	Control	16.3	16.3	26.4	27	130	130	15.6	15.9	-0.33	-0.06	22.1		2.16	1.86	540	510	5	5	4	5	4	4	4	4	5	2	5	2	4	3	4	3	4	3	5	5	4	5	5	5	5	2	4	2	4
190	3B	8	F	Control	16.1	15	27.4	27.4	134	134	15.3	15.3	-0.5	0.56	23		2.23	2.56	530	320	4	5	4	4	3	4	3	3	5	4	3	5	3	4	4	4	4	5	5	3	4	3	4	4	4	4	2	5	4
191	3B	8	M	Control	15.1	16.6	33.7	34.9	134	134	18.8	19.4	1.14	1.26	28.6	29.1	2.35	2.76	540	210	5	6	5	6	5	4	3	5	3	4	5	5	2	5	4	4	4	4	4	5	4	5	4	2	4	2	4	2	4
192	3B	8	M	Control	3.8		31.9	32	143	145	15.6	15.2	-0.36	-0.36	30.7		2.57	2.6	360	440	6	5	1	5	4	4	2	4	1	5	6	5	2	3	2	3	4	4	7	4	7	5	7	3	6	3	2	3	4
193	3B	8	F	Control	19.5	22.3	28.2	29	135	137	15.5	15.5	-0.5	-0.51	22.7		1.22	1.17	280	240	4	5	4	4	4	3	4	5	5	4	5	4	5	5	5	3	4	3	4	4	2	4	2	6	4	6	4	6	5
194	4A	9	F	Control	21	20.4	28.1	28.4	128	130	17.2	16.8	0.26	0.02	22.2	22.6	1.98	1.42	660	210	6	6	6	5	3	4	4	4	3	4	3	3	3	3	2	4	4	4	4	3	3	5	3	4	3	4	4	5	4
195	4A	9	F	Control	14.2	14.2	27.4	28.1	139	140	14.2	14.3	-1.55	-1.37	23.5	24.1	2.01	1.55	420	440	4	6	3	5	3	5	5	6	4	6	4	5	4	5	4	6	5	5	2	4	2	4	3	5	4	4	3	4	3
196	4A	9	M	Control	30.3	31.4	60.3	61.8	148	148	27.5	28.2	2.25	2.26	42	42.4	1.72	1.77	720	600	7	7	1	7	4	5	2	1	1	1	7	4	6	1	3	3	5	2	3	4	2	7	2	5	7	4	2	7	2
197	4A	9	M	Control	11.8	13.6	36.4	38.9	142	144	18.1	18.8	0.51	0.62	32.1	33.6	3.56	3.83	360	240	6	6	6	6	6	4	4	5	4	2	1	2	1	2	1	1	7	6	7	3	7	2	6	2	6	4	6	4	6
198	4A	9	M	Control	20.8	21.4	44.8	46.3	143	144	21.9	22.3	1.53	1.6	35.5	36.4	3.28	2.17	240	240	5	5	5	5	2	4	6	5	3	5	4	3	2	3	2	3	1	3	1	3	1	3	3	3	6	3	6	3	2
199	4A	9	F	Control	37.7	37.4	76.3	78.7	151	153	33.5	33.6			47.5	49.3	2	1.37	1050	720	1	1	1	2	1	3	1	2	2	3	3	4	1	3	2	2	3	2	4	2	6	3	4	4	4	4	1	4	2
200	4A	9	F	Control	16.3	16.3	27.6	28.2	134	135	15.4	15.5	-0.97	-0.84	23.1	23.6	1.58	1.71	540	450	6	6	5	5	3	5	3	5	2	3	6	3	3	3	1	3	2	5	7	3	6	5	6	5	6	6	6	6	6
201	4A	9	F	Control	19.4	20	24.8	26	125	126	15.9	16.4	-0.67	-0.2	20	20.8	1.58	1.63	720	330	6	5	3	5	4	5	3	6	1	3	4	4	3	4	2	4	5	5	3	5	2	3	2	3	1	4	1	2	3
202	4A	9	F	Control	17.5	17.5	33.1	33.2	145	146	15.7	15.6	-0.57	-0.49	27.3	27.4	1.93	1.32	360	240	6	6	6	6	3	3	1	1	1	1	4	4	2	2	3	3	3	3	1	1	4	4	2	2	4	4	6	6	6
203	4A	9	M	Control	21	23.3	45.2	47	140	140	23.1	23.9	1.83	1.93	35.7	33.6	1.35	1.35	600	530	6	5	7	6	4	4	4	4	5	6	4	5	3	4	5	3	6	5	2	5	2	5	2	4	3	2	4	2	4
204	4A	9	M	Control	4.4		31.8	32.2	143	146	15.6	15.5	-0.87	-0.75	30.4		2	1.23	440	440	6	6	5	5	3	5	3	5	2	3	6	3	3	3	1	3	2	5	7	5	6	5	6	5	6	6	6	6	6
205	5A	10	F	Control	33.6	34.8	56.9	59.8	147	148	26.3	27.3			37.8	39	1.74	1.83	600	840	5	4	4	3	3	5	5	3	6	5	4	5	3	3	4	6	3	4	5	4	3	4	6	5	3	1	4	1	3
206	5A	10	F	Control	29	29.7	54.1	55.6	153	154	23.1	23.4	1.49	1.47	38.4	39.1	1.14	1.12	360	950	6	3	6	4	2	3	3	3	6	7	7	6	4	3	2	3	4	4	4	4	5	4	6	3	5	2	6	2	5
207	5A	10	M	Control	26.6	22.8	58.6	57.5	150	153	26	24.6			43	44.4	3.27	3.41	1320	860	5	5	5	5	4	4	1	1	4	1	4	4	4	4	3	5	4	3	4	4	4	4	4	5	5	1	5	4	5
208	5A	10	M	Control	6.9	7.3	30.4	31.4	137	138	16.2	16.5	-0.45	-0.35	28.3	29.1	3.08	1.77	180	240	5	6	3	6	3	6	3	3	3	3	3	3	5	3	5	3	3	3	3	3	4	2	4	2	5	6	4	2	2
209	5A	10	F	Control	16.8	19.7	27.3	29.4	137	137	14.5	15.7	-1.3	-0.68	22.7	23.6	1.57	2.7	290	240	4	4	4	4	4	5	5	5	4	5	4	5	5	4	5	4	5	4	5	4	5	5	5	4	4	5	4	5	5
210	5A	10	F	Control	10.1	9.9	34.6	34.5	139	140	17.9	17.6	0.24	0.07	31.1	31.1	2.13	1.2	330	330	5	4	4	3	3	5	5	3	6	5	4	5	3	3	4	6	3	4	5	4	4	4	4	5	3	1	4	1	3
211	5A	10	M	Control	19	20.5	49.4	51.3	154	154	20.8	21.6	1.19	1.32	40	40.8	2.51	3.21	210	210	6	3	6	4	2	3	3	3	4	7	4	6	4	3	2	3	4	4	4	4	5	4	6	3	5	2	6	2	5
212	5A	10	M	Control	28.9	30.2	54.7	54.3	144	145	26.4	25.8	2.02	1.95	38.9	37.9	3.14	3.33	750	600	3	3	2	5	2	3	4	4	5	5	5	4	3	4	3	4	2	4	2	3	2	3	2	2	2	3	2	3	5
213	5A	10	M	Control	8.6	9.7	33.8	35	140	141	17.2	17.6	-0.06	0.22	30.9	31.6	2.24	3.08	500	320	6	3	6	4	2	3	3	3	4	7	4	6	4	3	2	3	4	4	4	4	5	4	6	3	5	2	6	2	5
214	5A	10	M	Control	7.5	8.7	37.1	37.8	151	151	16.3	16.6	0.33	-0.54	34.3	34.5	3.42	3.34	780	340	5	5	4	4	3	5	3	4	3	3	4	4	4	4	3	4	4	3	4	4	4	4	4	3	5	5	5	5	5
215	5A	10	M	Control	12.1	9.7	39.6	40.1	144	147	39.6	18.6	0.82	0.67	34.8	36.2	3.11	1.58	260	210	6	6	6	6	1	1	2	2	2	2	3	3	2	2	2	2	5	5	4	4	5	2	4	4	4	4	4	4	4
216	5B	10	M	Control	9.5	8.3	39	39.8	153	154	16.7	16.8	-0.17	-0.35	35.3	36.5	1.9	1.9	520	320	4	4	4	4	2	2	3	6	3	6	1	6	1	6	3	3	3	3	3	6	2	2	4	4	1	1	3	3	3
217	5B	10	F	Control	16.8	16.2	42.2	43.9	156	158	17.3	17.6	0.09	-0.01	35.1	36.8	1.61	1.73	600	290	6	6	6	6	4	4	3	3	6	6	3	3	2	2	3	3	3	3	6	3	3	3	2	2	5	5	4	4	2
218	5B	10	F	Control	20.8	20	42.4	44.9	145	148	20.2	20.5	0.89	0.86	33.6	35.9	2.28	3.33	580	320	5	5	5	5	4	4	4	3	3	3	3	5	3	4	3	4	5	3	4	2	4	2	3	4	3	4	4	4	1
219	5B	10	F	Control	14.9	15	24.8	25	130	130	14.7	14.7	-1.07	-1.35	21.1		2.16	2.34	540	210	5	4	5	5	4	5	3	4	6	4	4	5	4	3	3	4	4	4	5	4	2	4	3	4	3	5	4	4	4
220	5B	10	F	Control	19.7	19.4	40.7	41.7	143	144	19.9	20.1	0.72	0.72	32.7	33.6	3.26	3.29	360	240	4	5	4	5	4	4	4	4	4	4	5	3	5	3	5	4	3	3	5	4	4	5	6	5	3	5	3	3	3
221	5B	10	F	Control	20.6	21.7	48.1	50.8	152	153	20.8	21.7	1.05	1.13	38.2	39.8	1.35	1.45	720	240	5	5	5	5	3	3	3	5	3	4	4	4	5	3	5	4	5	3	3	2	4	2	3	4	3	5	3	5	4
222	5B	10	M	Control	12.8	10.8	35.1	34.3	139	140	18.2	17.5	0.36	-0.02	30.6	30.6	3.52	3.55	420	420	4	5	4	5	4	5	3	6	3	5	3	4	3	3	3	4	5	3	5	3	5	2	3	4	3	3	3	3	3
223	5B	10	F	Control	21.1	18.9	33.2	33.4	138	140	17.4	17	0.11	-0.16	26.2	27.1	2.21	2.19	540	540	5	4	5	5	3	4	3	4	6	5	4	4	4	5	3	5	6	5	4	5	2	5	1	3	3	3	3	4	3
224	5B	10	M	Control	7.5	8.3	40.1	42.2	150	153	17.8	18	0.27	0.27	37.1	38.7	2.26	1.75	920	480	5	5	6	6	3	3	3	3	3	3	4	4	4	4	3	3	2	5	3	5	2	2	3	5	5	5	3	5	2
225	5B	10	M	Control	22.5	24.1	49.7	50.7	146	146	23.3	23.8	1.71	1.74	38.5	38.5	1.67	2.36	600	600	5	5	5	5	4	4	3	5	4	6	4	3	5	4	5	5	6	5	4	4	5	3	5	4	5	4	5	4	3
226	5B	10	M	Control	7.5	7	38.5	38.5	149	150	17.3	17.1	0.01	-0.17	35.6	35.8	3.2	2.99	540	600	5	6	7	7	3	3	4	4	6	6	6	4	3	4	3	3	1	2	6	3	4	4	3	5	5	3	2	2	2
227	5B	10	M	Control	23.6	25.1	47	48.7	140	140	24	24.8			35.9	36.5	1.14	1.23	960	650	6	6	5	2	6	2	6	5	5	5	5	2	5	2	3	3	3	2	3	4	4	4	3	4	4	6	3	5	2
228	5B	10	F	Control	23.3	25.3	29.6	30	130	130	17.5	17.7	0.02	0.19	22.7		2.23	2.55	780	720	5	5	3	5	3	5	4	4	2	3	4	3	3	3	3	1	3	4	4	4	4	4	5	4	6	5	5	5	3
229	5B	10	M	Control	3.3	4.6	27.1	28	137	138	14.4	14.7	-1.79	-1.61	26.2	26.7	2.93	2.11	420	400	4	5	4	5	3	5	5	4	5	4	5	4	3	4	4	4	4	4	4	4	4	3	4	3	5	5	5	5	5
230	5B	10	F	Control	32	34	51.8	53.9	140	141	26.4	27.1	2.04	1.97	35.2	35.6	1.11	1.24	740	880	5	4	5	5	2	2	2	2	2	3	4	4	3	5	3	3	4	4	4	4	5	5	4	4	7	7	5	5	6
[truncated: 1 more columns]
